# Supplementary material for: Uniform quantification of single-nucleus ATAC-seq data with Paired-Insertion Counting (PIC) and a model-based insertion rate estimator
Source: Nat Methods. 2023 Dec 4;21(1):32–6. doi: 10.1038/s41592-023-02103-7 (PMC10776405; doi:10.1038/s41592-023-02103-7)
Supplement: Supplementary file 3 — Supplementary Tables 1–6. [file 41592_2023_2103_MOESM3_ESM.xlsx]

## Sheet: Supplementary Table 1
Supplementary Table 1: Frequency of counts with different counting strategies (PBMC-5k data)
count	peak matrix, fragment-based	peak matrix, insertion-based	500 bp bin matrix, fragment-based	500 bp bin matrix, insertion-based
1	30839624	3311114	62892855	32013890
2	7809959	27610549	10231064	32143925
3	2292162	1397890	2189058	5101863
4	703781	6394885	510910	4298334
5	218569	557189	122009	1042384
6	68959	1706833	29845	768661
7	22299	207373	7611	230305
8	7476	476893	1995	150839

## Sheet: Supplementary Table 2
Supplementary Table 2: Summary of data quantification methods in real studies
Organism	Tissue/organ	condition (phenotype/disease)	data matrix used (fragment, insertion, binary)	data matrix used 2 (if multiple matrices used)	pipeline used (seurat, ArchR, snapATAC, or else)	pipeline used 2	citation
human	kidney	healthy (normal)	fragment		Seurat		Muto et al. Nat Comm 2021
mouse	kidney	development (P0)	binary		snapATAC		Miao et al. Nat Comm 2021
human	kidney	carcinoma	binary		snapATAC	cisTopic	Wang et al., Nat Comm 2022
mouse	kidney	development	insertion		ArchR		Hilliard et al., JASN 2022
human	kidney	healthy + DKD	fragment		seurat		Wilson et al., Nat Comm 2022
human	brain	healthy	fragment		seurat		Mulqueen et al., Nat Biotech 2021
mouse	embryo	development	insertion	binary	ArchR		Jiang et al., Cell Report 2023
human	multiple tissues	development + adult	binary		snapATAC		Zhang et al., Cell 2021
mouse	cortex	healthy	binary		cisTopic		De Rop et al., eLife, 2022
mouse	prostate cancer	prostate cancer	fragment		Seurat		Taavitsainen et al, Nat Comm 2022
human	pancreatic islets	healthy	binary		in-house codes		Rai et al., Molecular Metabolism 2020
human	retina	developing + organoid	fragment		Seurat		Finkbeiner et al. Cell Reports 2022
human	CAR-T		fragment		Seurat		Jiang et al., Leukemia 2022
zebrafish	bone marrow	development	binary		cisTopic		Avagyan et al., blood advances 2021
pig	Skeletal muscle	development	fragment		Seurat		Cai et al., BMC biology 2023
mcaque+human	ganglionic eminences	development	insertion		ArchR		Zhao et al., Cell Research 2022
human	liver	disease hepatitis B	fragment		seurat		Xu et al., clinical Rheumatology 2022
human	pbmc		unknown		in-house codes		Massoni-Badosa et al., Genome Biology 2020
human	cell lines	CRISPR screening	insertion		ArchR		Pierce et al., Nat Comm 2021
human	cornea		unknown		Seurat		Collin et al., The Ocular Surface 2021
human	PBMC	influenza vacination	binary		snapATAC		Wimmers et al., Cell 2021
human	colorectal cancer	cancer	fragment		Seurat		Mei et al., Clinical and Translational Medicine 2021
mouse	heart	development	fragment		Seurat		Wang et al., Cell Reports 2020
human	follupian tube + ovary		fragment		Seurat		Lengyel et al., Cell Reports 2022
human	breast cancer	PDL1 treatment	fragment		Seurat		Zhang et al., Cancer cell 2021
human	brain	development	binary		snapATAC		Ziffra et al., Nature 2021
Arabidopsis thaliana roots	roots		fragment		seurat		Dorrity et al., Nat Comm, 2021
mouse	hippocampus		fragment	binary	Seurat	cisTopic	Sinnamon et al., Genome Research 2019
human	carotid atherosclerotic plaques		fragment		seurat		Depuydt et al., Circulation Research 2020
mouse	induced cardiomyocytes		binary		snapATAC		Wang et al., Journal of Molecular and Cellular Cardiology, 2021
human	bladder	cancer	fragment		seurat		Wang et al., clinical cancer research, 2022
human	gliomas	cancer	binary		snapATAC		Wang et al., cancer discovery, 2019
human	atherosclerotic lesions	disease	fragment		seurat		Ord et al., circulation research, 2021
mouse	liver	hepatectomy	binary		cicero		Chen et al., JCI insight, 2020
Human	placenta	development (mesenchymal stem cell)	insertion		ArchR		Li et al., Front. Cell Dev. Biol., 2022
Mouse	Corneal		insertion		ArchR		Lu et al., iovs, 2023
human	epicardium		fragment		signac		Meier et al., Nat Biotech, 2023
human	brain	healthy	insertion		ArchR		Corces et al., Nature Genetics 2020
human	pbmc	healthy and covid	fragments		seurat		Li et al., Frontiers in Immunology,2021
human	retina	healthy	insertion		ArchR		Wang et al., Cell Genomics,2022
human	multiple cell lines	N/A	binary		in-house codes		Fang et al., Molecular Systems Biology 2021
mouse	brain	healthy	fragments		in-house codes		BICCN, Nature 2021
human	T cells	healthy	insertion		cellranger ARC		Xu et al., Genome Biology 2022
human	multiple tissue (ccRCC tumor tissue, adjacent normal kidney, whole blood)	RCC tumor patients	insertion		ArchR		Kourtis et al., Nature cancer 2022
maize	roots, buds, seedlings	healthy	binary		in-house codes		marand et al., cell 2021
human	trachea	healthy	fragments		seruat		muus et al. nature medicine 2021
human	retina	healthy/tumor	fragments		seruat		collin et al., investigative ophthalmology and visual science 2021
maize	ear tissue	healthy	binary		in-house codes		Xu et al., Developmental Cell 2020
mouse	mammary gland	healthy	fragments		seruat	cicero	Pervolaraki et al., Cell Reports 2020
mouse	brain	healthy	insertion		archr		Khouri-farah et al., Science Advances 2022
human	pancreas	healthy	binary		SCANPY		Chiou et al., nature genetics,2021
human	eye	healthy	fragments		seruat		Mullin et al., The American Journal of Pathology 2023
human	pbmc	healthy	insertion		archr		Kartha et al., Cell Genomics 2022
human	brain	healthy	fragments		ChrAccR		Trevino et al., Cell 2021
mouse	gut	healthy	insertion		archr		Smith et al., Nature communications 2022
human	pbmc	healthy	insertion		archr		swanson et al., elife 2021
mouse	pharynx	healthy	insertion		archr		Magaletta et al., Nature communications 2022
mouse	leukaemic cell line	N/A	fragments		seruat		Fennell et al., Nature 2021
human	brain	GBM tumor	insertion		archr	chromvar	Park et al., npj 2022
human	fetal	?	fragments		seruat		Domcke et al., Science 2020
amphioxus	embryo	healthy	fragments		seruat		Ma et al., 2022
human	pancreas and pbmc	healthy	binary		SCANPY		Chiou et al., nature 2021
mouse	ESC	healthy	fragment		seurat		Khateb et al., cell reports 2022
human	colon	healthy/tumor	insertion		archr		Guha et al., Nature genetics 2022
human	gonad (ovaries and testes)	healthy	unknown		cellatac		Garcia-Alonso et al., nature 2022
human	ipsc	healthy	unknown		cellatac	seurat	Alsinet et al., nature communications 2022
mouse	skin cell	healthy	unknown		in-house codes		Aragona et al., nature 2020
mouse	brain	healthy	fragment		seurat		Xu et al., nature methods 2022
human	blood	CLI	unknown		in-house codes		Rendeiro et al., nature communications 2020
human	kidney	ccRCC	fragment		seurat		Long et al., Cell discovery 2022
human	pbmc	lupus	unknown		unknown		Yu et al., Frontier Immunology 2021
mouse	thymus	healthy	fragment		chromvar		Krovi et al., nature communications 2020
human	brain	development	binary	fragment	in-house	Seurat	Przytycki et al. Genome Biology 2021
mouse	brain (xenograft)	GBM	fragment		Seurat		Park et al. Precision Oncology 2022
amphioxus	multiple tissues	development	fragment		seurat		Ma et al. Cell Reports 2022
mouse	heart	healthy	fragment		seurat		Harvey et al. Cardiovascular Research 2022
human	cell line	healthy	insertion		in-house		Miao et al. bioRxiv 2022
mouse	kidney	neonatal	insertion		in-house		Miao et al. bioRxiv 2022
human	forebrain	development	insertion		archr		van Bruggen et al. Dev Cell 2022
human	bone marrow, thymus	development	unknown		unknown		Xu et al. Blood 2021
rice	root	development	fragment		seurat		Zhang et al. Nat Comm 2021
yeast	wt/hGH, GCSF cells	healthy?	fragment		nucleoatac		Brady et al. Synth Bio 2020
mouse	basal cell	mechanical force	fragment		seurat		Aragona et al. Nature 2020
human	brain	healthy	fragment		seurat		Corces et al. Nat Gen 2020
human	blood	stimulated	fragment		seurat		Xu et al. Genome Bio 2022
frog	tail	healthy	fragment		seurat		Kakebeen et al. eLife 2020
zebrafish	embryo	development	binary (edited by ZM)		in-house		McGarvey et al. Cell Gen 2022
mouse	kidney	healthy	count		in-house		Singh et al. Genome Bio 2021
human	blood	leukemia	fragment		seurat		Massoni-Badosa et al. Genome Bio 2020
human	heart	development	insertion		archr		Read et al. bioRxiv 2022
human	blood/bone marrow	aml	unknown		unknown		Nuno et al. Experimental Hematology 2021
human	pan cancer	cancer	count (TCGA)		in-house		Chen et al Genome Bio 2022
mouse	multiple tissues	development	fragment	count	seurat	in-house	Yan et al. bioRxiv 2023
human	umbilical cord	trisomy 18	fragment		seurat		Qiu et al. Hum Gen 2021
human	CAR-T	healthy	binary		in-house		Wang et al. PNAS 2020
human	kidney	healthy	fragment		seurat		Muto et al. Nat Comm 2021
human	blood	healthy/stimulated	insertion	count	archr	in-house	Kartha et al. Cell Gen 2022
human	multiple tissues (blood, brain, etc)	healthy	binary		in-house		Xu et al. Journal of Comp Bio 2022
human/mouse/yeast	multiple tissues	healthy	unknown		unknown		Reske et al. Epigenetics and Chromatin 2020
human	prostate	cancer	binary		snapATAC		Eksi et al. Nat. Comm. 2021
human	pbmc	healthy/hemodialysis	fragment		seurat		Wu et al. Frontiers in Immunology 2022
human	pbmc	inflammatory bowel disease (IBD)	binary		screg		Duren et al. Genome Biology 2022
human	pbmc	healthy	binary	fragment	maestro	chromvar	Guan et al. bioRxiv 2022
Arabidopsis	root	healthy	fragment		seurat		Farmer et al. bioRxiv 2020
human	blood	cancer	fragment		seurat		Carvalho et al. bioRxiv 2021
maize	root	healthy	fragment		seurat		Marand et al. Cell 2021
mouse	brain	healthy	binary		in-house		Wangwu et al. BIoinformatics 2021
human	pbmc	covid	fragment	binary	signac	maestro	Li et al. Frontiers in Immunology 2021
mouse	lung	immunized	fragment		seurat		Xu et al. Cell Press 2022
human	brain/lymph node	healthy	unknown	unknown	unknown	scAWMV	Zeng et al. BIoinformatics 2023
human	brian	glioblastoma	fragment		seurat		Kang et al. Comp and Structural Biotech Journal 2023
human	blood	healthy/stimulated	fragment		chromvar		Kartha et al. Cell Gen 2022
mouse	gut	development	fragment		seurat		Smith et al. Nature Comm 2022
mouse	retina	retinis pigmentosa	fragment		seurat		Xu et al. Int Ophthalmol 2022
mouse	brain	Parkinson's	fragment		seurat		Zhong et al. bioRxiv 2020
human	pbmc	healthy	insertion	binary	archr	scanpy	Perez et al. Science 2022
mouse	brain	development	fragment		seurat		Bartosovic et al bioRxiv 2020
human	T cells	cancer	fragment		seurat		Kearney et al. Science 2021
human	pbmc, brain	healthy	fragment		in-house		Yuan et al. Genome BIology 2022
human/mouse	kidney, embryo	healthy	binary		chromvar		Liscovitch-Brauer et al. Nat. Biotech 2021
human/mouse	kidney, embryo	healthy	insertion		cellranger		Mimitou, et al. Nat. Biotech 2021
mouse	breast cancer	healthy, Brca1/p53	unknown		unknown		Bach et al. Nat. Comm. 2021
mouse	brain	Alzheimer's	fragment		signac		Balderrama-Gutierrez et al. bioRxiv 2021
mammalian	kidney	healthy?	fragment		sciCar	seurat	Jin et al. Genome BIology 2020
human	pbmc	?	binary		in-house		Chen et al bioRxiv 2021
human	brain	healthy	fragment		archr/signac		Shi et al. STAR Protocols 2022
human/mouse	brain. pbmc	healthy	binary		cisTopic		Jafari et al. Bioinformatics 2022
human	kidney	healthy	insertion		cellranger		Ledru et al. bioRxiv 2022
mouse	brain	development	binary		cellranger		Li et al. Nat. Biotech 2023
mouse	embryo	development	insertion	binary	cellranger	archr	Jiang et al. Cell Reports 2023
human	pbmc, lung	cancer	binary	fragment	maestro	in-house	Ma et al. Nat. Comm. 2023
human	stem cell	healthy/disease	insertion		cellranger		Lareau et al. Nat. Biotech. 2021
human	pbmc	immune stimulation	unknown		unknown		Booth et al. bioRxiv 2023
human	cornea	development	insertion		cellranger		Collin et al bioRxiv 2020
human/mouse	embryo	development	insertion		cellranger		Maschmeyer et al. Molecular Cell 2022
human	bone marrow	development	fragment	insertion	signac	archr	Zhang et al. Briefings in Bioinformatics 2023
human	retina	healthy	insertion		cellranger		Cheng et al. iovs 2022
human	brain	development	insertion	fragment	cellranger	seurat	Trevino et al. Cell 2021
human	brain	cancer	fragment	binary	signac	chromvar	Mirzaei et al. Cancer Res 2023
human	brain	healthy	fragment		seurat		Li et al. bioRxiv 2022
human/mouse	bone marrow/brain	healthy/develoment	unknown		in-house		Chen et al. Nat Comm 2021

## Sheet: Supplementary Table 3
Supplementary Table 3: Comparison between simulated and theoretical fragment counts for snATAC-seq data
rate (\lambda)	Mean C1	Var C1	Theoretical Mean C1	Theoretical Var C1	Mean C12	Var C12	Theoretical Mean C12	Var/Mean C1	Var/Mean C12
0.25	0.0143	0.0151	0.0144	0.0154	0.0116	0.0123	0.0085	1.06	1.06
0.5	0.056	0.0626	0.0533	0.0597	0.0432	0.0473	0.0327	1.12	1.09
1	0.182	0.217	0.184	0.216	0.146	0.171	0.121	1.19	1.17
2	0.569	0.679	0.568	0.678	0.465	0.543	0.414	1.19	1.17
2.5	0.79	0.932	0.791	0.937	0.649	0.747	0.597	1.18	1.15
4	1.51	1.72	1.51	1.72	1.21	1.28	1.2	1.13	1.06
5	2	2.22	2	2.24	1.58	1.57	1.59	1.11	1
10	4.49	4.65	4.5	4.75	3.04	2.43	3.09	1.04	0.8
(Footnote) C1: condition 1; C12: condition 1 and 2; Var: variance. Number of observations is 5000 in each simulation, and each simulation was repeated ten times.

## Sheet: Supplementary Table 4
Supplementary Table 4: Summary of datasets and several statistics included in this study
Dataset name	number of cells after QC	number of peaks after QC	median number of in-peak fragment counts per cell	proportion of non-zero count among all matrix elements (sparsity)	proportion of counts greater than one among all non-zero counts	peak calling methods
mouse kidney P0	9286	270946	7818.5	2.602629%	16.39118%	MACS2
10X PBMC-5k snATAC-seq	4623	135377	11984	6.705695%	26.51537%	Cell Ranger
10X PBMC-10k multiome	11234	139729	12155	5.708201%	26.56483%	Cell Ranger
BMMC multiome (donor 2 institute 1)	6740	116490	7213.5	5.01768%	21.04716%	Cell Ranger
sci-ATAC-seq human ovary	7137	1069990	1298	0.1384239%	5.60459%	MACS2
sci-ATAC-seq human uterus_1	1901	851350	1091	0.1441085%	2.771885%	MACS2
sci-ATAC-seq human uterus_2	6547	1089295	1283	0.1338269%	3.288664%	MACS2
dsc-ATAC-seq mouse brain (mouse 2 channel 1)	3098	454047	12990	2.279569%	36.11395%	MACS2
dsc-ATAC-seq mouse brain (mouse 2 channel 2)	4011	449657	9316	1.787485%	25.89321%	MACS2

## Sheet: Supplementary Table 5
Supplementary Table 5: Correspondence between different counting strategies (kidney P0 data)
fragment-based count	insertion-based count	number of each case
1	0	398292
1	1	13754209
1	2	40833582
2	0	1059
2	1	6107
2	2	279950
2	3	2080222
2	4	6173081
3	0	25
3	1	22
3	2	173
3	3	6748
3	4	69891
3	5	453074
3	6	1178960
4	0	3
4	1	0
4	2	2
4	3	6
4	4	326
4	5	2093
4	6	20324
4	7	113800
4	8	255338

## Sheet: Supplementary Table 6
Supplementary Table 6: Linked peak-gene pairs in BMMC data unique to PIC and supported by public databases
*p-values are based on z-test where the background distribution is generated from background peak sets. No multi-testing correvction is applied.
	gene	peak	zscore	pvalue	supported_by	annotation_enhancer_range
1	TNFRSF14	chr1-2545863-2546711	1.77847	0.0376636	GTEx	chr1:2545918-2545919
2	MEGF6	chr1-3610054-3610853	2.23721	0.0126362	GTEx	chr1:3610726-3610727
3	TNFRSF25	chr1-6475257-6476151	2.25244	0.0121472	enhancerAtlas2.0	chr1:6475520-6475930
4	PARK7	chr1-7944888-7945841	-1.78976	0.0367465	GTEx	chr1:7944902-7944903
5	SLC2A5	chr1-9084716-9085517	1.92441	0.0271513	GTEx	chr1:9084953-9084954
6	SPSB1	chr1-9288741-9289575	1.73422	0.0414393	GTEx	chr1:9288788-9288789
7	SPSB1	chr1-9294775-9295644	1.9215	0.0273345	GTEx	chr1:9294985-9294986
8	RBP7	chr1-9996890-9997549	1.97397	0.0241924	GTEx	chr1:9997246-9997247
9	RBP7	chr1-9996890-9997549	1.97397	0.0241924	enhancerAtlas2.0	chr1:9997332-9999342
10	FHAD1	chr1-15251957-15252540	1.81175	0.0350124	GTEx	chr1:15252319-15252320
11	FHAD1	chr1-15252674-15253407	1.92823	0.0269131	GTEx	chr1:15252839-15252840
12	AGMAT	chr1-15584414-15585345	1.80569	0.0354838	enhancerAtlas2.0	chr1:15583395-15584695
13	UBXN10	chr1-20178742-20179583	1.65664	0.0487962	Fantom	chr1:20179465-20179589
14	UBXN10	chr1-20178742-20179583	1.65664	0.0487962	4DGenome	chr1:20179465-20179589
15	MDS2	chr1-23577049-23577954	2.8251	0.00236328	4DGenome	chr1:23575631-23579770
16	CNR2	chr1-23908624-23909462	1.90475	0.0284063	Fantom	chr1:23909435-23909719
17	IFNLR1	chr1-24189925-24190660	2.00465	0.0225004	GTEx	chr1:24190389-24190390
18	STPG1	chr1-24413267-24414174	1.67367	0.0470977	GTEx	chr1:24413282-24413283
19	SRSF4	chr1-29179426-29180219	2.12298	0.0168779	enhancerAtlas2.0	chr1:29179298-29181648
20	PTP4A2	chr1-31937976-31938790	1.80407	0.0356098	enhancerAtlas2.0	chr1:31936519-31937979
21	C1orf122	chr1-37796543-37797386	2.25859	0.0119545	enhancerAtlas2.0	chr1:37796818-37798368
22	PPT1	chr1-40094167-40095097	2.08407	0.0185769	GTEx	chr1:40094438-40094439
23	COL9A2	chr1-40312176-40313040	1.77208	0.0381904	enhancerAtlas2.0	chr1:40312108-40312448
24	YBX1	chr1-42682882-42683605	1.76732	0.0385869	enhancerAtlas2.0	chr1:42682729-42683399
25	TAL1	chr1-47235042-47235992	2.01551	0.0219258	Fantom	chr1:47235229-47235674
26	ECHDC2	chr1-52919056-52919873	1.65425	0.0490384	GTEx	chr1:52919104-52919105
27	LEXM	chr1-54812856-54813728	2.12635	0.0167371	GTEx	chr1:54813167-54813168
28	DOCK7	chr1-62687797-62688659	1.8557	0.031748	enhancerAtlas2.0	chr1:62686409-62688219
29	MCOLN2	chr1-84988357-84989238	2.15242	0.0156821	enhancerAtlas2.0	chr1:84988107-84989297
30	LRRC8C	chr1-89635916-89636775	1.91356	0.0278379	Fantom	chr1:89636262-89636654
31	EXTL2	chr1-100894467-100895171	2.05537	0.0199218	GTEx	chr1:100894658-100894659
32	GSTM3	chr1-109739882-109740776	1.76173	0.0390574	GTEx	chr1:109740349-109740350
33	GSTM3	chr1-109739882-109740776	1.76173	0.0390574	enhancerAtlas2.0	chr1:109739908-109740238
34	CD53	chr1-110879700-110880581	1.79481	0.0363421	enhancerAtlas2.0	chr1:110879738-110880928
35	C1orf162	chr1-111473506-111474383	1.72578	0.0421938	enhancerAtlas2.0	chr1:111474028-111476008
36	PTPN22	chr1-113880411-113881339	2.07354	0.0190612	enhancerAtlas2.0	chr1:113881138-113881768
37	NBPF11	chr1-148151770-148152600	1.77362	0.0380627	GTEx	chr1:148152169-148152170
38	SF3B4	chr1-149927466-149928445	1.7074	0.0438738	enhancerAtlas2.0	chr1:149927298-149927728
39	S100A6	chr1-153532909-153533766	2.12368	0.0168485	GTEx	chr1:153533297-153533298
40	CCT3	chr1-156371327-156372202	-1.67833	0.0466416	GTEx	chr1:156371702-156371703
41	ISG20L2	chr1-156725546-156726418	1.86251	0.0312655	GTEx	chr1:156725744-156725745
42	ISG20L2	chr1-156728318-156729223	1.70384	0.0442052	GTEx	chr1:156728553-156728554
43	SLAMF6	chr1-160522679-160523506	1.68795	0.0457103	enhancerAtlas2.0	chr1:160522330-160523140
44	CD84	chr1-160580291-160581022	1.96402	0.0247637	GTEx	chr1:160580489-160580490
45	MGST3	chr1-165630554-165631489	1.7267	0.0421106	GTEx	chr1:165630566-165630567
46	CD247	chr1-167516333-167516931	1.80532	0.0355126	Fantom	chr1:167516527-167516891
47	CREG1	chr1-167563306-167564192	1.70598	0.0440059	GTEx	chr1:167563776-167563777
48	CREG1	chr1-167563306-167564192	1.70598	0.0440059	Fantom	chr1:167563538-167563857
49	CREG1	chr1-167563306-167564192	1.70598	0.0440059	4DGenome	chr1:167563538-167563857
50	TOR3A	chr1-179081550-179082469	1.89182	0.0292578	GTEx	chr1:179082164-179082165
51	TOR3A	chr1-179081550-179082469	1.89182	0.0292578	enhancerAtlas2.0	chr1:179082385-179082935
52	TRMT1L	chr1-185156682-185157606	1.69505	0.0450331	GTEx	chr1:185156911-185156912
53	PLA2G4A	chr1-186829989-186830758	1.69379	0.0451528	Fantom	chr1:186830606-186830899
54	RGS18	chr1-192157906-192158779	1.80262	0.035724	GTEx	chr1:192158506-192158507
55	PTPN7	chr1-202160223-202161007	1.77306	0.0381098	GTEx	chr1:202160697-202160698
56	CYB5R1	chr1-202966891-202967797	1.76097	0.0391217	GTEx	chr1:202967327-202967328
57	CYB5R1	chr1-202966891-202967797	1.76097	0.0391217	enhancerAtlas2.0	chr1:202966902-202967182
58	RBBP5	chr1-205121753-205122654	1.89228	0.0292268	GTEx	chr1:205121976-205121977
59	RBBP5	chr1-205121753-205122654	1.89228	0.0292268	enhancerAtlas2.0	chr1:205119792-205121852
60	TRAF5	chr1-211329584-211330475	1.94065	0.0261503	enhancerAtlas2.0	chr1:211329648-211330898
61	GGPS1	chr1-235328092-235328940	1.71144	0.0434997	GTEx	chr1:235328507-235328508
62	KMO	chr1-241533286-241534027	1.66217	0.048239	GTEx	chr1:241533409-241533410
63	KMO	chr1-241533286-241534027	1.66217	0.048239	Fantom	chr1:241533034-241534354
64	KMO	chr1-241533286-241534027	1.66217	0.048239	enhancerAtlas2.0	chr1:241532500-241534920
65	ADSS	chr1-244450291-244450982	1.84127	0.0327912	enhancerAtlas2.0	chr1:244449268-244451628
66	AHCTF1	chr1-246931590-246932441	1.72084	0.0426403	GTEx	chr1:246932174-246932175
67	ADAM17	chr2-9548192-9549031	1.6973	0.0448203	Fantom	chr2:9548474-9548773
68	FAM49A	chr2-16658027-16658762	1.77636	0.0378366	Fantom	chr2:16657968-16658717
69	TP53I3	chr2-24083974-24084814	1.92673	0.0270068	GTEx	chr2:24084810-24084811
70	TP53I3	chr2-24083974-24084814	1.92673	0.0270068	enhancerAtlas2.0	chr2:24083150-24084190
71	LCLAT1	chr2-30442856-30443709	1.67027	0.0474331	GTEx	chr2:30443663-30443664
72	GALM	chr2-38665551-38666461	1.71759	0.0429355	GTEx	chr2:38665693-38665694
73	GALM	chr2-38665551-38666461	1.71759	0.0429355	enhancerAtlas2.0	chr2:38666348-38668768
74	ERLEC1	chr2-53786552-53787462	1.72378	0.042374	GTEx	chr2:53786960-53786961
75	ACTR2	chr2-65227329-65228144	1.75361	0.039749	enhancerAtlas2.0	chr2:65227956-65230126
76	PCYOX1	chr2-70248241-70249171	1.67382	0.0470834	enhancerAtlas2.0	chr2:70246068-70248398
77	PAIP2B	chr2-71235860-71236726	1.97392	0.0241956	4DGenome	chr2:71235410-71236836
78	CAPG	chr2-85413522-85414394	1.65929	0.0485286	GTEx	chr2:85413549-85413550
79	MAT2A	chr2-85534726-85535610	1.91936	0.0274692	GTEx	chr2:85534924-85534925
80	MITD1	chr2-99180657-99181563	1.71905	0.0428027	GTEx	chr2:99181134-99181135
81	IL1R1	chr2-102064038-102064749	2.06161	0.0196226	4DGenome	chr2:102063144-102065260
82	SH3RF3	chr2-109128909-109129841	2.01996	0.0216939	GTEx	chr2:109129472-109129473
83	MERTK	chr2-111897757-111898524	1.84503	0.0325168	GTEx	chr2:111897818-111897819
84	PLEKHB2	chr2-131106194-131106901	1.64768	0.0497087	Fantom	chr2:131105916-131106805
85	SPOPL	chr2-138501350-138502235	1.79113	0.0366363	enhancerAtlas2.0	chr2:138502120-138504320
86	KYNU	chr2-142877216-142877995	1.6556	0.0489016	GTEx	chr2:142877244-142877245
87	LY75	chr2-159903297-159904049	1.94563	0.0258497	GTEx	chr2:159903826-159903827
88	LY75	chr2-159904353-159905284	1.8591	0.0315067	GTEx	chr2:159904460-159904461
89	WIPF1	chr2-174675463-174676352	1.78884	0.0368205	Fantom	chr2:174675802-174675866
90	CASP8	chr2-201233123-201233922	1.80481	0.0355526	enhancerAtlas2.0	chr2:201233627-201234007
91	NOP58	chr2-202266826-202267394	1.66473	0.0479832	Fantom	chr2:202266811-202267103
92	NOP58	chr2-202266826-202267394	1.66473	0.0479832	enhancerAtlas2.0	chr2:202265987-202268377
93	ARPC2	chr2-218222753-218223628	1.79414	0.0363958	GTEx	chr2:218223448-218223449
94	RAD18	chr3-8954756-8955620	1.98405	0.0236249	GTEx	chr3:8954955-8954956
95	RAD18	chr3-8954756-8955620	1.98405	0.0236249	enhancerAtlas2.0	chr3:8954436-8956456
96	SEC13	chr3-10320703-10321584	1.82129	0.0342813	enhancerAtlas2.0	chr3:10319316-10320866
97	RFTN1	chr3-16522524-16523323	2.26949	0.0116192	4DGenome	chr3:16522998-16523198
98	EOMES	chr3-27714795-27715698	2.04648	0.0203545	Fantom	chr3:27715092-27715341
99	EOMES	chr3-27728176-27729095	1.86037	0.0314164	4DGenome	chr3:27727504-27730035
100	EOMES	chr3-27729770-27730632	1.74654	0.0403588	4DGenome	chr3:27727504-27730035
101	CMTM7	chr3-32384783-32385603	2.05087	0.0201399	GTEx	chr3:32385118-32385119
102	CMTM7	chr3-32384783-32385603	2.05087	0.0201399	4DGenome	chr3:32384975-32385270
103	CMTM7	chr3-32391426-32392160	1.86599	0.0310212	GTEx	chr3:32391860-32391861
104	XYLB	chr3-38346345-38347234	1.6487	0.0496045	enhancerAtlas2.0	chr3:38346929-38348549
105	FOXP1	chr3-71581307-71582003	1.72898	0.0419064	enhancerAtlas2.0	chr3:71581699-71583569
106	ZDHHC23	chr3-113947460-113948325	1.94382	0.0259585	enhancerAtlas2.0	chr3:113948193-113948793
107	CSTA	chr3-122324651-122325556	1.67897	0.0465787	GTEx	chr3:122324688-122324689
108	PARP15	chr3-122572703-122573591	1.70004	0.0445621	GTEx	chr3:122573276-122573277
109	ZXDC	chr3-126468083-126468958	1.66544	0.0479128	GTEx	chr3:126468322-126468323
110	ZXDC	chr3-126468083-126468958	1.66544	0.0479128	Fantom	chr3:126468322-126468546
111	GATA2	chr3-128497389-128498281	1.77358	0.0380662	Fantom	chr3:128497449-128499710
112	GATA2	chr3-128497389-128498281	1.77358	0.0380662	4DGenome	chr3:128496856-128501770
113	RPN1	chr3-128674458-128675362	1.91168	0.0279585	4DGenome	chr3:128670851-128686212
114	PLXND1	chr3-129596479-129597402	1.78672	0.0369917	GTEx	chr3:129596925-129596926
115	PLXND1	chr3-129596479-129597402	1.78672	0.0369917	Fantom	chr3:129596835-129597028
116	PXYLP1	chr3-141217992-141218931	1.67724	0.0467482	GTEx	chr3:141218380-141218381
117	RASA2	chr3-141487563-141488068	1.79612	0.036238	enhancerAtlas2.0	chr3:141487218-141489698
118	ATP1B3	chr3-141876140-141877016	1.68169	0.0463145	GTEx	chr3:141876684-141876685
119	ATP1B3	chr3-141876140-141877016	1.68169	0.0463145	enhancerAtlas2.0	chr3:141876908-141879278
120	PLSCR1	chr3-146541919-146542826	1.72221	0.0425153	GTEx	chr3:146542538-146542539
121	PLSCR1	chr3-146541919-146542826	1.72221	0.0425153	Fantom	chr3:146542122-146542594
122	PLSCR1	chr3-146541919-146542826	1.72221	0.0425153	enhancerAtlas2.0	chr3:146542063-146544463
123	P2RY14	chr3-151274819-151275592	2.24144	0.0124989	GTEx	chr3:151274963-151274964
124	MUC20	chr3-195711755-195712631	1.89243	0.0292168	GTEx	chr3:195712536-195712537
125	RGS12	chr4-3302173-3303081	-1.65483	0.0489794	GTEx	chr4:3302536-3302537
126	RGS12	chr4-3302173-3303081	-1.65483	0.0489794	4DGenome	chr4:3301805-3306848
127	AFAP1	chr4-7947659-7948552	1.91621	0.0276691	GTEx	chr4:7947984-7947985
128	CD38	chr4-15773834-15774737	2.24444	0.0124022	4DGenome	chr4:15774203-15774462
129	TMEM156	chr4-39031946-39032860	1.8359	0.0331865	enhancerAtlas2.0	chr4:39029850-39032220
130	KLHL5	chr4-39044284-39045141	2.11347	0.0172803	GTEx	chr4:39044756-39044757
131	PDS5A	chr4-39970574-39971434	1.72106	0.0426201	GTEx	chr4:39970599-39970600
132	N4BP2	chr4-40056516-40057427	1.74593	0.0404116	GTEx	chr4:40056859-40056860
133	TMEM33	chr4-41934737-41935640	1.87065	0.0306971	enhancerAtlas2.0	chr4:41935533-41937383
134	COMMD8	chr4-47464929-47465650	-1.73798	0.0411072	GTEx	chr4:47465149-47465150
135	DCK	chr4-70997035-70997805	1.85497	0.0317999	GTEx	chr4:70997286-70997287
136	CNOT6L	chr4-77821601-77822429	1.65058	0.0494118	Fantom	chr4:77821841-77822061
137	CYP2U1	chr4-107936892-107937764	1.6632	0.0481361	enhancerAtlas2.0	chr4:107937124-107938844
138	TIFA	chr4-112287128-112287982	2.19685	0.0140157	Fantom	chr4:112287568-112287949
139	SMAD1	chr4-145482481-145483045	1.72061	0.0426612	enhancerAtlas2.0	chr4:145482868-145485068
140	PLRG1	chr4-154549985-154550881	1.65078	0.0493917	enhancerAtlas2.0	chr4:154548938-154550298
141	ETFDH	chr4-158667387-158668278	2.04046	0.0206524	GTEx	chr4:158667823-158667824
142	DCTD	chr4-182917047-182917843	1.74867	0.0401742	GTEx	chr4:182917139-182917140
143	DCTD	chr4-182917047-182917843	1.74867	0.0401742	enhancerAtlas2.0	chr4:182915577-182917287
144	MIR3945HG	chr4-184859774-184860688	1.71905	0.0428029	GTEx	chr4:184860145-184860146
145	2023-03-06	chr5-10353166-10354048	1.67325	0.0471391	enhancerAtlas2.0	chr5:10353918-10356298
146	CCDC152	chr5-42756569-42757166	1.84841	0.0322718	GTEx	chr5:42756837-42756838
147	CCDC152	chr5-42756569-42757166	1.84841	0.0322718	enhancerAtlas2.0	chr5:42756888-42759118
148	PARP8	chr5-50673936-50674888	1.64922	0.0495515	GTEx	chr5:50674661-50674662
149	SETD9	chr5-56909405-56910276	1.99324	0.0231177	GTEx	chr5:56909529-56909530
150	SETD9	chr5-56909405-56910276	1.99324	0.0231177	enhancerAtlas2.0	chr5:56909743-56911173
151	GAPT	chr5-58499860-58500664	1.6757	0.0468982	GTEx	chr5:58499994-58499995
152	GAPT	chr5-58499860-58500664	1.6757	0.0468982	Fantom	chr5:58500028-58500166
153	CENPH	chr5-69189049-69189964	1.8614	0.0313441	enhancerAtlas2.0	chr5:69189773-69191793
154	PAM	chr5-102760617-102761429	1.96187	0.0248888	GTEx	chr5:102760720-102760721
155	PAM	chr5-102760617-102761429	1.96187	0.0248888	4DGenome	chr5:102753012-102793169
156	PAM	chr5-102761900-102762684	1.83522	0.0332367	4DGenome	chr5:102753012-102793169
157	TCF7	chr5-134104902-134105819	1.68411	0.0460805	Fantom	chr5:134089734-134106791
158	TCF7	chr5-134104902-134105819	1.68411	0.0460805	4DGenome	chr5:134089537-134106791
159	CSNK1A1	chr5-149549589-149550327	1.75933	0.0392603	enhancerAtlas2.0	chr5:149548337-149550067
160	THG1L	chr5-157731212-157732112	1.86204	0.0312987	enhancerAtlas2.0	chr5:157731632-157732872
161	CREBRF	chr5-173055785-173056608	1.88816	0.029502	enhancerAtlas2.0	chr5:173056477-173058957
162	N4BP3	chr5-178120711-178121578	1.86231	0.03128	enhancerAtlas2.0	chr5:178120699-178121089
163	MAML1	chr5-179732286-179733171	1.94348	0.025979	Fantom	chr5:179732136-179732323
164	SERPINB1	chr6-2841393-2842241	1.78411	0.037203	enhancerAtlas2.0	chr6:2840596-2841816
165	SERPINB1	chr6-2848547-2849422	-1.94434	0.0259273	Fantom	chr6:2848889-2849142
166	ATXN1	chr6-16770702-16771593	1.73338	0.0415141	4DGenome	chr6:16771114-16771142
167	CARMIL1	chr6-25278746-25279654	1.95573	0.0252488	GTEx	chr6:25278759-25278760
168	BTN3A3	chr6-26441864-26442500	1.95618	0.0252221	enhancerAtlas2.0	chr6:26440652-26443112
169	HIST1H2BJ	chr6-27138972-27139831	1.9109	0.0280087	enhancerAtlas2.0	chr6:27139681-27142081
170	HIST1H3J	chr6-27895201-27896096	1.65856	0.0486024	Fantom	chr6:27895117-27895283
171	HLA-A	chr6-29942036-29942895	1.65647	0.048813	GTEx	chr6:29942062-29942063
172	HLA-A	chr6-29942036-29942895	1.65647	0.048813	enhancerAtlas2.0	chr6:29942623-29942753
173	FLOT1	chr6-30737156-30737942	1.83616	0.0331667	GTEx	chr6:30737431-30737432
174	FLOT1	chr6-30742397-30743296	1.68881	0.0456276	GTEx	chr6:30742456-30742457
175	FLOT1	chr6-30742397-30743296	1.68881	0.0456276	enhancerAtlas2.0	chr6:30742203-30742523
176	HLA-DRB1	chr6-32585865-32586776	2.09251	0.0181966	GTEx	chr6:32585884-32585885
177	HLA-DQB1	chr6-32666258-32667155	1.72881	0.0419216	GTEx	chr6:32666273-32666274
178	HLA-DQB1	chr6-32666258-32667155	1.72881	0.0419216	enhancerAtlas2.0	chr6:32665063-32666493
179	ZBTB9	chr6-33444982-33445885	-1.78165	0.037403	enhancerAtlas2.0	chr6:33444623-33446573
180	STK38	chr6-36539970-36540887	1.68688	0.0458133	enhancerAtlas2.0	chr6:36539153-36540063
181	SRSF3	chr6-36591925-36592689	1.9191	0.0274857	Fantom	chr6:36592377-36592536
182	TRAM2	chr6-52574481-52575381	1.8207	0.0343261	Fantom	chr6:52574827-52575027
183	OGFRL1	chr6-71286803-71287444	1.69755	0.0447963	GTEx	chr6:71287322-71287323
184	MTO1	chr6-73461317-73462228	1.66487	0.0479692	GTEx	chr6:73461660-73461661
185	MTO1	chr6-73461317-73462228	1.66487	0.0479692	enhancerAtlas2.0	chr6:73462077-73464407
186	SLC17A5	chr6-73653668-73654525	1.70648	0.0439593	GTEx	chr6:73654419-73654420
187	CASP8AP2	chr6-89829281-89830171	1.68722	0.0457809	enhancerAtlas2.0	chr6:89830111-89832171
188	BACH2	chr6-90294837-90295693	1.82005	0.0343758	Fantom	chr6:90294356-90294937
189	SCML4	chr6-107822823-107823428	1.72136	0.0425928	GTEx	chr6:107822908-107822909
190	SCML4	chr6-107822823-107823428	1.72136	0.0425928	Fantom	chr6:107823011-107823345
191	TSPYL4	chr6-116250325-116251184	1.7345	0.0414146	GTEx	chr6:116250531-116250532
192	AKAP7	chr6-131135209-131136117	1.83737	0.033078	GTEx	chr6:131135592-131135593
193	VTA1	chr6-142146758-142147655	2.23895	0.0125795	enhancerAtlas2.0	chr6:142147403-142149503
194	RAB32	chr6-146546354-146547177	2.20979	0.01356	Fantom	chr6:146546424-146546806
195	PPIL4	chr6-149542371-149543207	2.55916	0.00524626	GTEx	chr6:149542650-149542651
196	MTHFD1L	chr6-150866162-150866644	1.66369	0.0480872	enhancerAtlas2.0	chr6:150866384-150868584
197	TMEM242	chr6-157323031-157323939	1.8011	0.0358432	enhancerAtlas2.0	chr6:157322808-157323408
198	TBP	chr6-170552674-170553380	2.228	0.0129404	GTEx	chr6:170553367-170553368
199	UPP1	chr7-48095992-48096763	1.82299	0.0341528	GTEx	chr7:48096741-48096742
200	GUSB	chr7-65987855-65988783	1.85864	0.031539	GTEx	chr7:65988304-65988305
201	LIMK1	chr7-74092653-74093440	1.98163	0.0237602	enhancerAtlas2.0	chr7:74093300-74095720
202	STYXL1	chr7-76047611-76048502	1.89685	0.0289236	GTEx	chr7:76047897-76047898
203	STEAP4	chr7-88313854-88314719	1.76103	0.0391165	GTEx	chr7:88314145-88314146
204	STEAP4	chr7-88313854-88314719	1.76103	0.0391165	Fantom	chr7:88314214-88314508
205	TRIM4	chr7-99912877-99913772	1.7029	0.0442931	GTEx	chr7:99913226-99913227
206	EPHB4	chr7-100834158-100835005	1.89865	0.0288051	GTEx	chr7:100834357-100834358
207	ORAI2	chr7-102426464-102426843	1.76822	0.0385117	enhancerAtlas2.0	chr7:102426683-102428523
208	FAM3C	chr7-121395916-121396749	1.7189	0.0428164	enhancerAtlas2.0	chr7:121394436-121396156
209	UBE2H	chr7-129948647-129949499	1.99441	0.0230535	GTEx	chr7:129949420-129949421
210	PLXNA4	chr7-132655095-132656011	1.9481	0.0257013	GTEx	chr7:132655334-132655335
211	LRGUK	chr7-134121451-134122379	2.25048	0.0122092	GTEx	chr7:134121490-134121491
212	DENND2A	chr7-140676104-140676992	1.84947	0.032195	enhancerAtlas2.0	chr7:140674760-140677190
213	LINC00996	chr7-150433222-150434050	1.86923	0.0307955	GTEx	chr7:150433663-150433664
214	GIMAP7	chr7-150515772-150516401	1.78436	0.0371827	GTEx	chr7:150516062-150516063
215	GIMAP2	chr7-150685263-150686111	1.65811	0.0486479	GTEx	chr7:150685635-150685636
216	GIMAP2	chr7-150685263-150686111	1.65811	0.0486479	enhancerAtlas2.0	chr7:150685782-150687042
217	TMUB1	chr7-151083115-151083983	1.99449	0.0230491	GTEx	chr7:151083512-151083513
218	AGPAT5	chr8-6717900-6718802	1.80165	0.0357999	Fantom	chr8:6718123-6718544
219	CTSB	chr8-11877478-11878351	1.77203	0.038195	GTEx	chr8:11877578-11877579
220	CTSB	chr8-11877478-11878351	1.77203	0.038195	Fantom	chr8:11877109-11879896
221	CTSB	chr8-11877478-11878351	1.77203	0.038195	4DGenome	chr8:11876681-11879896
222	ZDHHC2	chr8-17158330-17159208	1.64906	0.0495677	GTEx	chr8:17158697-17158698
223	PCM1	chr8-17927823-17928632	2.1563	0.01553	GTEx	chr8:17928280-17928281
224	SORBS3	chr8-22537863-22538761	1.81974	0.0343992	enhancerAtlas2.0	chr8:22537647-22539467
225	PLEKHA2	chr8-38905202-38905941	1.76659	0.0386487	Fantom	chr8:38905365-38905616
226	PLEKHA2	chr8-38905202-38905941	1.76659	0.0386487	enhancerAtlas2.0	chr8:38905482-38907302
227	PCMTD1	chr8-51901892-51902775	1.73264	0.0415801	GTEx	chr8:51902681-51902682
228	TOX	chr8-59117318-59118196	1.95264	0.0254312	enhancerAtlas2.0	chr8:59116461-59118881
229	PKIA	chr8-78507365-78508176	2.17744	0.0147239	GTEx	chr8:78507963-78507964
230	CPNE3	chr8-86508265-86509119	1.64851	0.0496244	enhancerAtlas2.0	chr8:86507111-86508491
231	NIPAL2	chr8-98300497-98301348	1.64886	0.0495883	GTEx	chr8:98300641-98300642
232	LY6E	chr8-143018152-143019015	1.73462	0.0414045	GTEx	chr8:143018260-143018261
233	TOP1MT	chr8-143349717-143350603	1.8686	0.030839	GTEx	chr8:143349860-143349861
234	DOCK8	chr9-209051-209885	1.8495	0.0321928	enhancerAtlas2.0	chr9:208100-209860
235	SIT1	chr9-35650519-35651415	1.8497	0.0321782	enhancerAtlas2.0	chr9:35650643-35650753
236	RGP1	chr9-35756508-35757352	1.6605	0.0484066	GTEx	chr9:35757077-35757078
237	KLF9	chr9-70411137-70411838	1.65725	0.048735	Fantom	chr9:70410969-70411807
238	TRIM14	chr9-98117661-98118505	2.08779	0.0184083	GTEx	chr9:98118257-98118258
239	TRIM14	chr9-98117661-98118505	2.08779	0.0184083	Fantom	chr9:98117921-98118149
240	WHRN	chr9-114504171-114504716	1.74146	0.0408015	GTEx	chr9:114504684-114504685
241	TTLL11	chr9-122088820-122089742	2.27498	0.0114536	GTEx	chr9:122089103-122089104
242	MVB12B	chr9-126317286-126318183	2.30419	0.0106059	GTEx	chr9:126317574-126317575
243	GLE1	chr9-128504304-128505159	1.75382	0.039731	GTEx	chr9:128504932-128504933
244	GLE1	chr9-128504304-128505159	1.75382	0.039731	enhancerAtlas2.0	chr9:128504901-128506971
245	SLC2A6	chr9-133476307-133477169	1.66267	0.0481897	enhancerAtlas2.0	chr9:133476338-133477028
246	QSOX2	chr9-136244112-136244768	1.85943	0.0314833	Fantom	chr9:136244492-136244770
247	FUT7	chr9-137032259-137032556	2.23602	0.0126754	GTEx	chr9:137032507-137032508
248	WDR37	chr10-1043325-1044213	1.7926	0.0365185	enhancerAtlas2.0	chr10:1043390-1043520
249	PFKP	chr10-3068247-3068985	1.93846	0.0262838	enhancerAtlas2.0	chr10:3068748-3069268
250	NET1	chr10-5412182-5413054	1.93228	0.0266626	enhancerAtlas2.0	chr10:5412817-5415057
251	IL15RA	chr10-5971117-5971944	2.01853	0.021768	Fantom	chr10:5971679-5971838
252	IL15RA	chr10-5977282-5978212	2.01482	0.0219616	GTEx	chr10:5977284-5977285
253	RBM17	chr10-6083501-6084434	1.74272	0.0406909	Fantom	chr10:6083787-6084110
254	RBM17	chr10-6083501-6084434	1.74272	0.0406909	4DGenome	chr10:6083787-6084110
255	PRKCQ	chr10-6586201-6587099	1.96367	0.0247843	GTEx	chr10:6586371-6586372
256	GATA3	chr10-8061252-8062152	1.67822	0.0466519	Fantom	chr10:8061330-8061502
257	DHTKD1	chr10-12074812-12075692	1.73966	0.0409595	enhancerAtlas2.0	chr10:12074141-12076271
258	NSUN6	chr10-18658915-18659805	1.64695	0.0497838	GTEx	chr10:18659017-18659018
259	NSUN6	chr10-18658915-18659805	1.64695	0.0497838	enhancerAtlas2.0	chr10:18659681-18662091
260	YME1L1	chr10-27150363-27151196	1.98366	0.0236469	GTEx	chr10:27150772-27150773
261	EPC1	chr10-32378450-32379266	1.78644	0.0370136	4DGenome	chr10:32351709-32380900
262	EPC1	chr10-32378450-32379266	1.78644	0.0370136	enhancerAtlas2.0	chr10:32376002-32378482
263	ZNF365	chr10-62371416-62372182	2.05303	0.0200346	GTEx	chr10:62371416-62371417
264	CAMK2G	chr10-73865510-73866393	1.79659	0.0362	Fantom	chr10:73865816-73866068
265	GHITM	chr10-84139036-84139923	1.67104	0.0473572	GTEx	chr10:84139494-84139495
266	GHITM	chr10-84139036-84139923	1.67104	0.0473572	enhancerAtlas2.0	chr10:84139594-84141464
267	FAS	chr10-88991309-88992118	1.81553	0.0347212	GTEx	chr10:88991582-88991583
268	FAS	chr10-88995150-88996109	1.73159	0.041673	GTEx	chr10:88995151-88995152
269	HHEX	chr10-92690348-92690984	1.883	0.0298501	enhancerAtlas2.0	chr10:92690343-92692363
270	NOC3L	chr10-94362499-94363395	1.88316	0.0298392	GTEx	chr10:94363068-94363069
271	NOC3L	chr10-94362499-94363395	1.88316	0.0298392	enhancerAtlas2.0	chr10:94361873-94362823
272	HIF1AN	chr10-100535432-100536334	1.65249	0.0492174	GTEx	chr10:100535662-100535663
273	HIF1AN	chr10-100535432-100536334	1.65249	0.0492174	enhancerAtlas2.0	chr10:100536133-100536403
274	LDB1	chr10-102117323-102118198	2.09647	0.0180201	Fantom	chr10:102117707-102118031
275	ARL3	chr10-102714010-102714853	1.73419	0.0414422	GTEx	chr10:102714288-102714289
276	CNNM2	chr10-102917724-102918620	1.75617	0.0395293	GTEx	chr10:102918129-102918130
277	SH3PXD2A	chr10-103854228-103855043	1.81876	0.0344743	GTEx	chr10:103854693-103854694
278	GRK5	chr10-119209053-119210007	1.76589	0.0387076	GTEx	chr10:119209138-119209139
279	GRK5	chr10-119209053-119210007	1.76589	0.0387076	Fantom	chr10:119209240-119209518
280	GRK5	chr10-119211664-119212559	2.06698	0.019368	GTEx	chr10:119211871-119211872
281	GRK5	chr10-119211664-119212559	2.06698	0.019368	enhancerAtlas2.0	chr10:119211088-119213518
282	BNIP3	chr10-131981570-131982484	2.02855	0.0212521	GTEx	chr10:131981886-131981887
283	ANO9	chr11-441593-442446	1.77784	0.0377154	GTEx	chr11:441805-441806
284	ANO9	chr11-441593-442446	1.77784	0.0377154	enhancerAtlas2.0	chr11:439600-441920
285	CD151	chr11-832627-833464	1.72975	0.0418372	GTEx	chr11:832981-832982
286	CD151	chr11-832627-833464	1.72975	0.0418372	enhancerAtlas2.0	chr11:833030-834520
287	CTSD	chr11-1757749-1758692	1.85092	0.0320908	enhancerAtlas2.0	chr11:1757560-1758960
288	RHOG	chr11-3841021-3841839	1.74176	0.0407751	GTEx	chr11:3841112-3841113
289	SBF2	chr11-10287846-10288722	1.74006	0.0409246	GTEx	chr11:10287878-10287879
290	USP47	chr11-11841538-11842416	1.76548	0.0387417	GTEx	chr11:11841862-11841863
291	USP47	chr11-11841538-11842416	1.76548	0.0387417	enhancerAtlas2.0	chr11:11842223-11844633
292	SLC43A3	chr11-57432419-57433089	1.88456	0.0297445	Fantom	chr11:57432741-57433074
293	SLC43A3	chr11-57432419-57433089	1.88456	0.0297445	4DGenome	chr11:57432741-57433074
294	MS4A6A	chr11-60182548-60183379	1.65686	0.0487738	enhancerAtlas2.0	chr11:60181747-60182977
295	MS4A1	chr11-60446371-60447186	1.85111	0.0320772	enhancerAtlas2.0	chr11:60445247-60447647
296	SLC15A3	chr11-60950904-60951657	1.79268	0.0365118	GTEx	chr11:60951319-60951320
297	SLC15A3	chr11-60950904-60951657	1.79268	0.0365118	enhancerAtlas2.0	chr11:60949568-60950988
298	FADS1	chr11-61835772-61836425	1.68351	0.0461384	GTEx	chr11:61836037-61836038
299	RPS6KA4	chr11-64360085-64360787	2.30226	0.0106603	GTEx	chr11:64360429-64360430
300	RPS6KA4	chr11-64360085-64360787	2.30226	0.0106603	enhancerAtlas2.0	chr11:64359448-64360158
301	SIPA1	chr11-65641864-65642623	1.91156	0.0279663	enhancerAtlas2.0	chr11:65641599-65642249
302	KDM2A	chr11-67120700-67121584	1.71377	0.0432851	enhancerAtlas2.0	chr11:67120049-67121229
303	SSH3	chr11-67302974-67303857	1.716	0.0430813	GTEx	chr11:67303294-67303295
304	SSH3	chr11-67302974-67303857	1.716	0.0430813	enhancerAtlas2.0	chr11:67303689-67304109
305	GSTP1	chr11-67579214-67580122	1.93977	0.026204	GTEx	chr11:67579394-67579395
306	TCIRG1	chr11-68040086-68040979	2.00875	0.0222818	GTEx	chr11:68040648-68040649
307	NUMA1	chr11-72072052-72072901	2.04653	0.0203522	enhancerAtlas2.0	chr11:72069914-72072224
308	RELT	chr11-73386105-73386734	1.77942	0.0375852	GTEx	chr11:73386367-73386368
309	RELT	chr11-73386105-73386734	1.77942	0.0375852	Fantom	chr11:73386108-73386398
310	CTSC	chr11-88334866-88335694	2.04257	0.0205474	GTEx	chr11:88335292-88335293
311	CTSC	chr11-88334866-88335694	2.04257	0.0205474	enhancerAtlas2.0	chr11:88335082-88337492
312	SRSF8	chr11-95068329-95069184	1.78974	0.0367482	GTEx	chr11:95069154-95069155
313	NPAT	chr11-108226541-108227368	1.64988	0.0494838	GTEx	chr11:108226605-108226606
314	RDX	chr11-110296181-110297000	2.0567	0.0198575	enhancerAtlas2.0	chr11:110294075-110296465
315	PTS	chr11-112226022-112226922	1.68658	0.0458421	enhancerAtlas2.0	chr11:112226527-112228597
316	SIDT2	chr11-117180957-117181857	1.73483	0.0413855	GTEx	chr11:117181352-117181353
317	SIDT2	chr11-117180957-117181857	1.73483	0.0413855	enhancerAtlas2.0	chr11:117179444-117181414
318	CD3E	chr11-118305622-118306374	2.09276	0.0181852	GTEx	chr11:118306182-118306183
319	CD3E	chr11-118305622-118306374	2.09276	0.0181852	enhancerAtlas2.0	chr11:118305005-118307285
320	GAPDH	chr12-6535079-6535561	1.72506	0.0422582	enhancerAtlas2.0	chr12:6535474-6536484
321	C1RL	chr12-7099056-7099977	1.68457	0.0460361	GTEx	chr12:7099488-7099489
322	CLEC12A	chr12-9944288-9945090	1.71091	0.043549	GTEx	chr12:9945009-9945010
323	CLEC12A	chr12-9944288-9945090	1.71091	0.043549	Fantom	chr12:9944511-9944769
324	BORCS5	chr12-12356671-12357557	1.75402	0.0397136	GTEx	chr12:12357162-12357163
325	CMAS	chr12-22045990-22046678	1.93319	0.0266061	enhancerAtlas2.0	chr12:22046566-22048496
326	MRPS35	chr12-27710344-27711255	1.90795	0.028199	enhancerAtlas2.0	chr12:27710957-27713217
327	CACNB3	chr12-48818157-48819029	2.07416	0.0190321	GTEx	chr12:48819022-48819023
328	MYL6	chr12-56152034-56152854	1.77054	0.0383189	enhancerAtlas2.0	chr12:56152636-56153256
329	DTX3	chr12-57604513-57605373	1.68878	0.0456307	enhancerAtlas2.0	chr12:57604857-57605177
330	E2F7	chr12-77065199-77066122	1.75369	0.0397416	enhancerAtlas2.0	chr12:77064640-77065340
331	POC1B	chr12-89529496-89530392	2.13168	0.0165164	GTEx	chr12:89529598-89529599
332	ACTR6	chr12-100202541-100203427	1.6498	0.0494917	enhancerAtlas2.0	chr12:100201062-100203552
333	SART3	chr12-108560787-108561601	1.75886	0.0393005	GTEx	chr12:108561329-108561330
334	ISCU	chr12-108565754-108566677	1.72413	0.0423422	enhancerAtlas2.0	chr12:108566394-108567184
335	SELPLG	chr12-108629568-108630447	1.82583	0.0339381	Fantom	chr12:108629793-108630235
336	OAS1	chr12-112906683-112907401	2.02078	0.0216512	GTEx	chr12:112907361-112907362
337	OAS1	chr12-112906683-112907401	2.02078	0.0216512	enhancerAtlas2.0	chr12:112907215-112908535
338	RPLP0	chr12-120194314-120195215	1.84966	0.0321816	enhancerAtlas2.0	chr12:120192687-120194677
339	TRIAP1	chr12-120439428-120440324	1.74045	0.0408904	enhancerAtlas2.0	chr12:120438517-120440447
340	KDM2B	chr12-121579938-121580838	1.79478	0.0363443	enhancerAtlas2.0	chr12:121578945-121580015
341	PSMD9	chr12-121892729-121893525	2.4075	0.0080311	GTEx	chr12:121892801-121892802
342	VPS37B	chr12-122898260-122899173	1.98601	0.0235161	Fantom	chr12:122898577-122898881
343	SLC15A4	chr12-128817368-128818189	1.71134	0.0435089	Fantom	chr12:128817197-128818231
344	SLC15A4	chr12-128817368-128818189	1.71134	0.0435089	enhancerAtlas2.0	chr12:128817105-128818945
345	SLC15A4	chr12-128820563-128821460	2.25396	0.0120993	Fantom	chr12:128820886-128821144
346	SLC15A4	chr12-128820563-128821460	2.25396	0.0120993	enhancerAtlas2.0	chr12:128819775-128821635
347	FGF9	chr13-21674975-21675869	1.7389	0.0410264	Fantom	chr13:21675155-21675568
348	MRPS31	chr13-40770789-40771677	1.8371	0.0330975	enhancerAtlas2.0	chr13:40769354-40770984
349	KBTBD7	chr13-41199216-41200055	-1.90431	0.0284347	enhancerAtlas2.0	chr13:41199564-41201314
350	AKAP11	chr13-42274810-42275708	2.65185	0.00400256	Fantom	chr13:42275118-42275315
351	RASA3	chr13-114130664-114131541	1.744	0.0405793	enhancerAtlas2.0	chr13:114130065-114132435
352	CDC16	chr13-114234585-114235485	2.19147	0.0142088	GTEx	chr13:114234749-114234750
353	CDC16	chr13-114234585-114235485	2.19147	0.0142088	enhancerAtlas2.0	chr13:114235135-114236635
354	PNP	chr14-20477119-20477969	1.80953	0.035184	GTEx	chr14:20477704-20477705
355	RNASE6	chr14-20780560-20781448	1.76853	0.038486	enhancerAtlas2.0	chr14:20781341-20781691
356	SDR39U1	chr14-24442366-24443208	1.79873	0.0360307	GTEx	chr14:24442557-24442558
357	CFL2	chr14-34714266-34715159	1.8548	0.0318123	GTEx	chr14:34714681-34714682
358	SOS2	chr14-50233544-50234464	-1.9064	0.0282995	GTEx	chr14:50233841-50233842
359	SGPP1	chr14-63737432-63738322	1.97876	0.0239213	enhancerAtlas2.0	chr14:63736662-63738842
360	MTHFD1	chr14-64387666-64388570	2.1157	0.017185	enhancerAtlas2.0	chr14:64388472-64390802
361	FUT8	chr14-65411379-65412002	1.74905	0.0401408	GTEx	chr14:65411492-65411493
362	PTGR2	chr14-73859379-73860229	-1.78536	0.0371015	GTEx	chr14:73860020-73860021
363	LINC01220	chr14-75287572-75288421	1.80765	0.0353301	GTEx	chr14:75288226-75288227
364	TDP1	chr14-89955656-89956346	1.65618	0.0488424	GTEx	chr14:89956319-89956320
365	LGMN	chr14-92748196-92749057	1.78461	0.0371626	enhancerAtlas2.0	chr14:92746855-92748485
366	ITPK1	chr14-93111336-93112084	1.87085	0.0306829	GTEx	chr14:93111820-93111821
367	BTBD7	chr14-93337180-93338095	-2.4976	0.00625178	GTEx	chr14:93337778-93337779
368	TDRD9	chr14-103933349-103934076	1.81233	0.0349677	GTEx	chr14:103933821-103933822
369	INF2	chr14-104689143-104690002	1.85857	0.0315442	GTEx	chr14:104689663-104689664
370	PLD4	chr14-104924492-104925363	2.56327	0.00518452	GTEx	chr14:104924667-104924668
371	PLD4	chr14-104924492-104925363	2.56327	0.00518452	enhancerAtlas2.0	chr14:104924993-104927133
372	GPR132	chr14-105067154-105067990	1.67997	0.0464814	4DGenome	chr14:105067832-105078704
373	MTA1	chr14-105414674-105415566	1.68762	0.0457419	enhancerAtlas2.0	chr14:105413863-105414843
374	RSL24D1	chr15-55194074-55194898	1.74532	0.0404649	enhancerAtlas2.0	chr15:55194472-55196812
375	ANXA2	chr15-60393625-60394482	1.9941	0.0230705	GTEx	chr15:60394431-60394432
376	SNX22	chr15-64145682-64146421	2.23375	0.0127497	enhancerAtlas2.0	chr15:64144231-64146711
377	RBPMS2	chr15-64767083-64767881	2.88049	0.00198528	GTEx	chr15:64767451-64767452
378	CLPX	chr15-65185004-65185881	1.85468	0.031821	enhancerAtlas2.0	chr15:65182882-65185072
379	SNAPC5	chr15-66504670-66505517	2.91391	0.00178465	GTEx	chr15:66505153-66505154
380	MTHFS	chr15-79899952-79900723	1.86003	0.0314407	GTEx	chr15:79900424-79900425
381	MTHFS	chr15-79899952-79900723	1.86003	0.0314407	Fantom	chr15:79900147-79900387
382	ZNF710	chr15-90004399-90005298	1.68869	0.0456393	Fantom	chr15:90004387-90004505
383	RAB40C	chr16-578761-579615	1.96146	0.0249126	enhancerAtlas2.0	chr16:578940-579060
384	BAIAP3	chr16-1330214-1330908	2.71583	0.0033055	GTEx	chr16:1330320-1330321
385	AMDHD2	chr16-2513393-2514280	1.65687	0.0487728	enhancerAtlas2.0	chr16:2514179-2515359
386	PAQR4	chr16-2969985-2970724	1.83346	0.0333671	GTEx	chr16:2970291-2970292
387	PAQR4	chr16-2969985-2970724	1.83346	0.0333671	enhancerAtlas2.0	chr16:2969839-2971159
388	PKMYT1	chr16-2969985-2970724	1.79754	0.0361251	enhancerAtlas2.0	chr16:2969839-2971159
389	CIITA	chr16-10865694-10866558	1.85501	0.0317972	Fantom	chr16:10866278-10871669
390	CIITA	chr16-10865694-10866558	1.85501	0.0317972	4DGenome	chr16:10866278-10871669
391	FOPNL	chr16-15897008-15897598	1.73742	0.0411564	4DGenome	chr16:15894795-15900704
392	LYRM1	chr16-20904202-20905111	1.81908	0.0344498	Fantom	chr16:20904563-20904847
393	RBL2	chr16-53434214-53435006	1.66456	0.0479999	enhancerAtlas2.0	chr16:53434798-53437158
394	MT2A	chr16-56610178-56610882	1.65744	0.0487158	GTEx	chr16:56610737-56610738
395	CES4A	chr16-66984639-66985424	2.01005	0.0222132	Fantom	chr16:66984819-66985072
396	ELMO3	chr16-67197973-67198860	1.87316	0.0305229	GTEx	chr16:67198456-67198457
397	GLG1	chr16-74600897-74601782	1.71769	0.0429268	GTEx	chr16:74601380-74601381
398	COTL1	chr16-84607602-84608404	1.72185	0.0425484	Fantom	chr16:84607832-84607999
399	KLHL36	chr16-84640982-84641859	1.67036	0.0474245	Fantom	chr16:84640118-84646251
400	KLHL36	chr16-84640982-84641859	1.67036	0.0474245	4DGenome	chr16:84640118-84646251
401	KLHL36	chr16-84656431-84657269	1.64693	0.0497858	GTEx	chr16:84656860-84656861
402	SLC7A5	chr16-87866799-87867479	2.01733	0.0218305	enhancerAtlas2.0	chr16:87866614-87868884
403	RNF166	chr16-88700603-88701485	1.73302	0.0415461	GTEx	chr16:88700636-88700637
404	RNF166	chr16-88700603-88701485	1.73302	0.0415461	enhancerAtlas2.0	chr16:88699732-88701252
405	SRR	chr17-2303394-2304283	1.75461	0.0396631	GTEx	chr17:2303941-2303942
406	P2RX5	chr17-3695671-3696562	2.2948	0.0108724	enhancerAtlas2.0	chr17:3693696-3695866
407	UBE2G1	chr17-4374864-4375711	2.156	0.0155417	Fantom	chr17:4375087-4375394
408	UBE2G1	chr17-4374864-4375711	2.156	0.0155417	4DGenome	chr17:4372841-4378712
409	SPNS2	chr17-4499708-4500454	2.16554	0.0151732	GTEx	chr17:4499872-4499873
410	MYBBP1A	chr17-4554985-4555900	1.76418	0.0388508	GTEx	chr17:4555006-4555007
411	MYBBP1A	chr17-4554985-4555900	1.76418	0.0388508	enhancerAtlas2.0	chr17:4554955-4555125
412	C17orf100	chr17-6656900-6657769	2.65276	0.00399185	GTEx	chr17:6656962-6656963
413	ASGR2	chr17-7122410-7123074	2.12072	0.0169727	4DGenome	chr17:7120732-7124141
414	CTC1	chr17-8248878-8249718	1.75651	0.0395004	GTEx	chr17:8248921-8248922
415	ADPRM	chr17-10699571-10700463	1.89644	0.0289507	GTEx	chr17:10699649-10699650
416	PMP22	chr17-15257056-15257964	2.6397	0.00414896	enhancerAtlas2.0	chr17:15256693-15259093
417	ALDH3A2	chr17-19648261-19649150	1.73964	0.0409612	enhancerAtlas2.0	chr17:19649127-19651537
418	LGALS9	chr17-27635153-27636035	1.68521	0.0459741	GTEx	chr17:27635396-27635397
419	LGALS9	chr17-27635153-27636035	1.68521	0.0459741	enhancerAtlas2.0	chr17:27635494-27635984
420	MMP28	chr17-35801355-35802286	1.70449	0.0441444	4DGenome	chr17:35799391-35803524
421	CCL3	chr17-36091972-36092850	1.68583	0.0459147	Fantom	chr17:36092118-36092586
422	CCL4	chr17-36094499-36095409	2.4871	0.00643944	GTEx	chr17:36094794-36094795
423	SYNRG	chr17-37605794-37606711	2.01213	0.0221031	GTEx	chr17:37606443-37606444
424	SYNRG	chr17-37607554-37608328	1.78157	0.0374099	enhancerAtlas2.0	chr17:37606914-37609282
425	CDK12	chr17-39450844-39451737	1.77102	0.0382789	enhancerAtlas2.0	chr17:39449027-39451037
426	STAT5A	chr17-42289197-42289954	1.69757	0.0447946	enhancerAtlas2.0	chr17:42288602-42289392
427	STAT3	chr17-42388249-42389129	1.91166	0.0279597	enhancerAtlas2.0	chr17:42385952-42388282
428	TUBG2	chr17-42658910-42659821	1.66949	0.0475102	enhancerAtlas2.0	chr17:42659552-42659832
429	BECN1	chr17-42832838-42833768	1.89801	0.0288472	enhancerAtlas2.0	chr17:42833673-42833773
430	RUNDC1	chr17-42985016-42985899	1.69926	0.0446354	enhancerAtlas2.0	chr17:42985533-42987253
431	EFCAB13	chr17-47323501-47324324	1.91137	0.0279784	GTEx	chr17:47323541-47323542
432	SCRN2	chr17-47840820-47841682	1.98464	0.0235925	enhancerAtlas2.0	chr17:47840844-47841204
433	UBE2Z	chr17-48915512-48916405	1.8369	0.0331125	GTEx	chr17:48916007-48916008
434	ABI3	chr17-49215683-49216531	2.04271	0.0205407	enhancerAtlas2.0	chr17:49215578-49216528
435	ERN1	chr17-64120777-64121644	1.76115	0.0391067	GTEx	chr17:64120970-64120971
436	CEP95	chr17-64506153-64506981	1.65265	0.0492013	GTEx	chr17:64506316-64506317
437	WIPI1	chr17-68455612-68456373	1.67964	0.0465139	GTEx	chr17:68455693-68455694
438	DNAI2	chr17-74273949-74274706	1.75945	0.0392507	GTEx	chr17:74274283-74274284
439	CD300LB	chr17-74521550-74522372	1.68608	0.04589	GTEx	chr17:74522005-74522006
440	SPHK1	chr17-76385542-76386431	2.46074	0.00693252	enhancerAtlas2.0	chr17:76385659-76385939
441	PRPSAP1	chr17-76385542-76386431	2.1192	0.0170369	enhancerAtlas2.0	chr17:76385659-76385939
442	SNHG16	chr17-76553127-76553907	2.7415	0.00305798	GTEx	chr17:76553393-76553394
443	CBX4	chr17-79839084-79839976	1.64754	0.0497234	enhancerAtlas2.0	chr17:79839051-79839181
444	AATK	chr17-81159988-81160893	2.16269	0.0152825	GTEx	chr17:81160211-81160212
445	ASPSCR1	chr17-81977164-81978062	1.75359	0.0397502	GTEx	chr17:81977759-81977760
446	ASPSCR1	chr17-81977164-81978062	1.75359	0.0397502	enhancerAtlas2.0	chr17:81977744-81979174
447	RALBP1	chr18-9482418-9483229	2.09955	0.0178841	GTEx	chr18:9482552-9482553
448	EPG5	chr18-45966929-45967836	1.69226	0.0452978	enhancerAtlas2.0	chr18:45965364-45967174
449	MEX3C	chr18-51211306-51212220	1.72645	0.0421331	4DGenome	chr18:51211607-51211874
450	MEX3C	chr18-51211306-51212220	1.72645	0.0421331	enhancerAtlas2.0	chr18:51210280-51212280
451	FECH	chr18-57586224-57587123	1.79235	0.0365388	enhancerAtlas2.0	chr18:57584188-57586548
452	NEDD4L	chr18-58041406-58042234	2.28478	0.0111628	GTEx	chr18:58041442-58041443
453	CNDP2	chr18-74500703-74501357	1.80684	0.0353939	GTEx	chr18:74500766-74500767
454	CNDP2	chr18-74500703-74501357	1.80684	0.0353939	enhancerAtlas2.0	chr18:74500035-74501325
455	CTDP1	chr18-79685091-79685911	1.7702	0.0383468	GTEx	chr18:79685416-79685417
456	KCNG2	chr18-79854835-79855766	1.98328	0.0236683	Fantom	chr18:79854802-79856018
457	KCNG2	chr18-79854835-79855766	1.98328	0.0236683	4DGenome	chr18:79854802-79856018
458	PRTN3	chr19-840423-841269	2.03732	0.0208092	GTEx	chr19:840447-840448
459	CFD	chr19-863645-864473	1.90578	0.0283397	GTEx	chr19:863891-863892
460	CSNK1G2	chr19-1948555-1949364	1.83849	0.0329953	GTEx	chr19:1948558-1948559
461	MOB3A	chr19-2087332-2088243	1.98837	0.0233856	enhancerAtlas2.0	chr19:2086151-2088591
462	GNG7	chr19-2695043-2695806	2.46509	0.00684893	Fantom	chr19:2695165-2695544
463	HMG20B	chr19-3573736-3574476	1.67622	0.0468471	enhancerAtlas2.0	chr19:3573802-3574382
464	ZBTB7A	chr19-4075099-4076028	1.7306	0.0417619	GTEx	chr19:4075284-4075285
465	VMAC	chr19-5894118-5894972	-1.87335	0.0305103	enhancerAtlas2.0	chr19:5893289-5894669
466	ALKBH7	chr19-6362554-6363182	1.91811	0.0275486	GTEx	chr19:6363049-6363050
467	ALKBH7	chr19-6362554-6363182	1.91811	0.0275486	enhancerAtlas2.0	chr19:6362539-6364019
468	FCER2	chr19-7699404-7700158	2.29027	0.0110028	GTEx	chr19:7699549-7699550
469	MYO1F	chr19-8570755-8571625	1.69647	0.0448986	Fantom	chr19:8571094-8571312
470	PPAN	chr19-10112738-10113447	2.15466	0.0155943	enhancerAtlas2.0	chr19:10111744-10113624
471	SLC44A2	chr19-10596384-10597211	1.82625	0.0339061	GTEx	chr19:10596723-10596724
472	SLC44A2	chr19-10596384-10597211	1.82625	0.0339061	Fantom	chr19:10595908-10597471
473	SLC44A2	chr19-10596384-10597211	1.82625	0.0339061	4DGenome	chr19:10595908-10597471
474	ACP5	chr19-11587389-11588259	1.73951	0.0409727	GTEx	chr19:11587445-11587446
475	ZNF700	chr19-11924570-11925491	2.02313	0.0215297	enhancerAtlas2.0	chr19:11925275-11927705
476	FBXW9	chr19-12689367-12690279	2.37002	0.0088935	enhancerAtlas2.0	chr19:12690106-12691156
477	JUNB	chr19-12784405-12785265	1.65706	0.0487541	Fantom	chr19:12783731-12784516
478	HOOK2	chr19-12881053-12881959	1.6683	0.0476282	enhancerAtlas2.0	chr19:12881156-12881286
479	SYCE2	chr19-12918900-12919804	1.88603	0.0296452	enhancerAtlas2.0	chr19:12918336-12919236
480	IL27RA	chr19-14023258-14024158	-1.67268	0.0471953	GTEx	chr19:14023359-14023360
481	DDX39A	chr19-14418978-14419888	1.77139	0.0382476	enhancerAtlas2.0	chr19:14417508-14419268
482	GTPBP3	chr19-17332330-17333162	1.80078	0.0358691	GTEx	chr19:17332643-17332644
483	SLC27A1	chr19-17475497-17476383	1.67755	0.0467175	GTEx	chr19:17475582-17475583
484	MAST3	chr19-18088781-18089660	1.85079	0.0320999	GTEx	chr19:18088826-18088827
485	ZNF506	chr19-19821280-19822172	1.87375	0.0304823	enhancerAtlas2.0	chr19:19819951-19821591
486	ZNF253	chr19-19865477-19866295	2.20707	0.0136545	GTEx	chr19:19866178-19866179
487	ZNF253	chr19-19865477-19866295	2.20707	0.0136545	enhancerAtlas2.0	chr19:19866001-19868341
488	ZNF430	chr19-21020225-21021067	1.946	0.0258272	enhancerAtlas2.0	chr19:21020804-21022784
489	PDCD5	chr19-32572628-32573485	1.90393	0.0284595	GTEx	chr19:32572847-32572848
490	PDCD5	chr19-32572628-32573485	1.90393	0.0284595	4DGenome	chr19:32573238-32573580
491	NUDT19	chr19-32693229-32693993	1.7273	0.0420568	enhancerAtlas2.0	chr19:32692674-32695074
492	ZNF585B	chr19-37210179-37211083	1.89213	0.0292367	enhancerAtlas2.0	chr19:37209148-37210438
493	BLVRB	chr19-40462995-40463799	2.15632	0.0155293	Fantom	chr19:40463530-40463882
494	RABAC1	chr19-41958246-41958743	1.86927	0.0307924	GTEx	chr19:41958635-41958636
495	RABAC1	chr19-41958246-41958743	1.86927	0.0307924	enhancerAtlas2.0	chr19:41957118-41958278
496	SMG9	chr19-43759142-43759977	1.72263	0.0424778	GTEx	chr19:43759613-43759614
497	ZNF283	chr19-43826912-43827795	1.77531	0.0379234	GTEx	chr19:43827290-43827291
498	ZNF283	chr19-43826912-43827795	1.77531	0.0379234	enhancerAtlas2.0	chr19:43827448-43827768
499	PPP1R13L	chr19-45398015-45398927	1.79877	0.0360275	enhancerAtlas2.0	chr19:45398152-45398262
500	PPP1R13L	chr19-45402124-45403027	1.75745	0.0394204	Fantom	chr19:45402486-45402686
501	DMPK	chr19-45790676-45791483	-1.70369	0.0442199	GTEx	chr19:45790748-45790749
502	DMPK	chr19-45790676-45791483	-1.70369	0.0442199	enhancerAtlas2.0	chr19:45790652-45790902
503	CCDC61	chr19-45994841-45995762	1.7354	0.0413352	GTEx	chr19:45995094-45995095
504	CCDC61	chr19-45994841-45995762	1.7354	0.0413352	enhancerAtlas2.0	chr19:45995502-45997582
505	LMTK3	chr19-48510293-48511174	2.10901	0.0174717	enhancerAtlas2.0	chr19:48510593-48511493
506	SLC6A16	chr19-49335146-49336042	1.7471	0.0403096	GTEx	chr19:49335633-49335634
507	SLC6A16	chr19-49335146-49336042	1.7471	0.0403096	enhancerAtlas2.0	chr19:49335613-49335713
508	MYADM	chr19-53870483-53871116	1.7036	0.0442278	Fantom	chr19:53870481-53870720
509	MYADM	chr19-53870483-53871116	1.7036	0.0442278	enhancerAtlas2.0	chr19:53869836-53870596
510	LILRA6	chr19-54247696-54248623	1.83437	0.0332994	enhancerAtlas2.0	chr19:54247851-54249542
511	LILRA2	chr19-54573457-54574227	1.79426	0.0363862	GTEx	chr19:54573498-54573499
512	LILRA2	chr19-54573457-54574227	1.79426	0.0363862	enhancerAtlas2.0	chr19:54573913-54574073
513	LILRA1	chr19-54573457-54574227	1.84118	0.0327978	GTEx	chr19:54573498-54573499
514	LILRA1	chr19-54573457-54574227	1.84118	0.0327978	enhancerAtlas2.0	chr19:54573913-54574073
515	SIRPB1	chr20-1619715-1620555	1.6752	0.0469474	GTEx	chr20:1619877-1619878
516	SIRPG	chr20-1650907-1651852	2.72696	0.00319601	GTEx	chr20:1651624-1651625
517	SIRPG	chr20-1663585-1664336	1.71892	0.0428145	GTEx	chr20:1663622-1663623
518	SEC23B	chr20-18513013-18513833	1.74896	0.0401494	GTEx	chr20:18513530-18513531
519	KIZ	chr20-21125527-21126428	1.79142	0.0366127	GTEx	chr20:21126072-21126073
520	FAM83D	chr20-38925891-38926755	1.64522	0.0499625	GTEx	chr20:38926137-38926138
521	IFT52	chr20-43590395-43591306	1.73794	0.0411109	GTEx	chr20:43590553-43590554
522	IFT52	chr20-43590395-43591306	1.73794	0.0411109	enhancerAtlas2.0	chr20:43591060-43593120
523	ZNF335	chr20-45961658-45962467	2.23218	0.0128015	enhancerAtlas2.0	chr20:45962181-45963471
524	TMEM189	chr20-50153364-50154271	1.88972	0.0293975	enhancerAtlas2.0	chr20:50151313-50153513
525	SLC17A9	chr20-62952248-62953130	1.91794	0.0275595	GTEx	chr20:62952679-62952680
526	DNAJC5	chr20-63889235-63889929	2.07595	0.0189491	enhancerAtlas2.0	chr20:63889237-63889847
527	RGS19	chr20-64069498-64070367	1.73691	0.0412017	enhancerAtlas2.0	chr20:64069827-64070257
528	GART	chr21-33532628-33533534	-1.88441	0.0297546	enhancerAtlas2.0	chr21:33532454-33534574
529	BRWD1	chr21-39313370-39314185	1.70812	0.043807	GTEx	chr21:39313662-39313663
530	UMODL1	chr21-42061100-42061766	1.70037	0.0445303	Fantom	chr21:42061493-42061696
531	ZNF74	chr22-20395583-20396418	-1.64568	0.0499151	GTEx	chr22:20396138-20396139
532	ZNF74	chr22-20395583-20396418	-1.64568	0.0499151	enhancerAtlas2.0	chr22:20395420-20397830
533	PPM1F	chr22-21950176-21951002	1.75912	0.0392786	GTEx	chr22:21950570-21950571
534	PPM1F	chr22-21950176-21951002	1.75912	0.0392786	enhancerAtlas2.0	chr22:21950748-21952788
535	TOP3B	chr22-21972088-21972945	1.70783	0.0438338	GTEx	chr22:21972238-21972239
536	IGLL1	chr22-23581189-23581725	1.92367	0.0271981	Fantom	chr22:23581367-23581513
537	SGSM1	chr22-24807367-24808103	2.33101	0.00987655	Fantom	chr22:24807889-24808133
538	ASPHD2	chr22-26428678-26429563	2.00789	0.0223274	enhancerAtlas2.0	chr22:26429484-26431934
539	KREMEN1	chr22-29073937-29074604	1.93506	0.0264913	GTEx	chr22:29074126-29074127
540	KREMEN1	chr22-29073937-29074604	1.93506	0.0264913	Fantom	chr22:29073924-29074403
541	PIK3IP1	chr22-31290377-31291276	1.74162	0.0407873	enhancerAtlas2.0	chr22:31289704-31290964
542	YWHAH	chr22-31943918-31944842	2.12362	0.0168509	GTEx	chr22:31944392-31944393
543	YWHAH	chr22-31943918-31944842	2.12362	0.0168509	enhancerAtlas2.0	chr22:31944824-31945224
544	NCF4	chr22-36862123-36862921	2.37122	0.00886472	Fantom	chr22:36862293-36862716
545	CYTH4	chr22-37274252-37275169	1.76276	0.0389703	Fantom	chr22:37274680-37274855
546	CYTH4	chr22-37274252-37275169	1.76276	0.0389703	4DGenome	chr22:37274680-37274855
547	GCAT	chr22-37807416-37808330	2.19159	0.0142046	GTEx	chr22:37807781-37807782
548	GCAT	chr22-37807416-37808330	2.19159	0.0142046	enhancerAtlas2.0	chr22:37808163-37809943
549	PLA2G6	chr22-38202485-38203191	2.19301	0.0141535	enhancerAtlas2.0	chr22:38203083-38205513
550	TMEM184B	chr22-38266834-38267736	1.69013	0.0455013	GTEx	chr22:38266849-38266850
551	APOBEC3A	chr22-38959123-38959724	1.85607	0.0317219	GTEx	chr22:38959711-38959712
552	APOBEC3A	chr22-38959123-38959724	1.85607	0.0317219	enhancerAtlas2.0	chr22:38957725-38959535
553	SYNGR1	chr22-39351422-39352344	1.66396	0.0480598	GTEx	chr22:39351665-39351666
554	MGAT3	chr22-39464968-39465898	1.68566	0.0459308	enhancerAtlas2.0	chr22:39465865-39467935
555	ATF4	chr22-39522804-39523536	2.1748	0.0148224	GTEx	chr22:39523518-39523519
556	ATF4	chr22-39522804-39523536	2.1748	0.0148224	enhancerAtlas2.0	chr22:39522685-39523915
557	RPS19BP1	chr22-39522804-39523536	1.66274	0.0481826	enhancerAtlas2.0	chr22:39522685-39523915
558	CCDC134	chr22-41800108-41800994	1.88368	0.0298044	GTEx	chr22:41800462-41800463
559	CCDC134	chr22-41800108-41800994	1.88368	0.0298044	enhancerAtlas2.0	chr22:41800766-41803156
560	CYB5R3	chr22-42642687-42643504	2.327	0.00998275	GTEx	chr22:42643323-42643324
561	CYB5R3	chr22-42645636-42646488	2.19962	0.013917	GTEx	chr22:42645830-42645831
562	CERK	chr22-46737788-46738572	1.83446	0.033293	GTEx	chr22:46738357-46738358
563	MLC1	chr22-50089499-50090379	1.83187	0.0334855	GTEx	chr22:50089862-50089863
564	TYMP	chr22-50534095-50534925	1.75954	0.039243	GTEx	chr22:50534111-50534112
565	PLCXD1	chrX-286279-287117	1.78245	0.0373382	GTEx	chrX:286637-286638
566	CLCN4	chrX-10156292-10157232	2.2084	0.0136083	GTEx	chrX:10156317-10156318
567	MSN	chrX-65596425-65596972	1.65581	0.0488798	4DGenome	chrX:65594416-65597506
568	OGT	chrX-71534002-71534808	1.69226	0.045298	GTEx	chrX:71534683-71534684
569	MORF4L2	chrX-103686583-103687380	2.24489	0.0123874	GTEx	chrX:103686818-103686819
